# Supplementary material for: The WMI Rat of Premature Cognitive Aging Presents Intrinsic Vulnerability to Oxidative Stress in Primary Neurons and Astrocytes Compared to Its Nearly Isogenic WLI Control
Source: Int J Mol Sci. 2024 Jan 30;25(3):1692. doi: 10.3390/ijms25031692 (PMC10855588; doi:10.3390/ijms25031692)
Supplement: Supplementary file 1 [file ijms-25-01692-s001.zip]

Archive with 1 entries (1 files):
- ijms-2823383-supplementary.pdf
